# Supplementary material for: Association of Metabolomic Change and Treatment Response in Patients with Non-Alcoholic Fatty Liver Disease
Source: Biomedicines. 2022 May 24;10(6):1216. doi: 10.3390/biomedicines10061216 (PMC9220113; doi:10.3390/biomedicines10061216)
Supplement: Supplementary file 1 [file biomedicines-10-01216-s001.zip]

Archive with 1 entries (1 files):
- biomedicines-1737079-supplementary.pdf
